# Supplementary material for: Genetic diversity and population structure of the Dermacentor nuttalli in Northern China inferred from microsatellite markers
Source: Parasit Vectors. 2026 May 7;19:265. doi: 10.1186/s13071-026-07426-w (PMC13317360; doi:10.1186/s13071-026-07426-w)
Supplement: Supplementary file 1 — Additional file 1: Table S1. Summary statistics of SSR markers identified in the D. nuttalli genome. [file 13071_2026_7426_MOESM1_ESM.xlsx]

## Sheet: Sheet1
Table S1 Summary statistics of simple sequence repeat (SSR) markers identified in the D. nuttalli genome
Type	Number
Scaffold Number (>=100bp)	11827006
Total size of examined sequences (bp)	3695812578
Total number of identified SSRs	1665824
Number of SSR-containing sequences	1441885
Number of sequences containing more than one SSR	175015
