# Supplementary material for: Genetic diversity and population structure of the Dermacentor nuttalli in Northern China inferred from microsatellite markers
Source: Parasit Vectors. 2026 May 7;19:265. doi: 10.1186/s13071-026-07426-w (PMC13317360; doi:10.1186/s13071-026-07426-w)
Supplement: Supplementary file 2 — Additional file 2: Table S2. Distribution and abundance of the 20 most frequent SSR motif types in D. nuttalli. [file 13071_2026_7426_MOESM2_ESM.xlsx]

## Sheet: Sheet1
Table S2 Distribution and abundance of the 20 most frequent SSR motif types in D. nuttalli
Repeat motif	Repetition times
	5	6	7	8	9	10	11	12	13	14	≥15
A/T	-	-	-	-	-	377737	158836	94268	69814	53723	169875
AG/CT	-	53841	37141	25571	15115	7790	4390	2730	1810	1261	4774
AC/GT	-	29771	17791	10848	7441	5224	4021	3564	3007	2663	28833
C/G	-	-	-	-	-	21817	20324	16387	14078	9717	28168
ATC/ATG	29934	16275	8163	4936	3633	2580	2350	1920	1671	1772	15183
AT/AT	-	9358	3896	2138	1103	492	291	212	209	160	2356
AATC/ATTG	2438	1831	1493	1121	980	920	918	981	1490	4706	743
AGC/CTG	7455	3439	1828	1057	689	535	336	299	211	207	1487
ACT/AGT	5513	2362	1302	794	591	492	470	374	361	381	4372
ACGC/CGTG	4450	2710	1698	1212	828	690	625	729	874	1433	447
AGAT/ATCT	1545	996	936	806	904	995	983	1228	1578	4129	666
AAAG/CTTT	2634	1267	740	496	493	465	487	623	1164	5278	700
AAC/GTT	5502	2612	1189	667	401	296	210	133	138	115	1904
AATG/ATTC	1407	884	632	530	501	488	491	635	1090	4124	692
ACAG/CTGT	1789	1098	889	607	634	597	560	681	1001	2679	671
ACG/CGT	7246	1664	643	339	189	98	82	53	56	30	197
CG/CG	-	6274	2217	984	487	232	102	52	18	9	12
AAG/CTT	5761	1809	657	313	155	131	72	75	38	29	518
ACTC/AGTG	1231	692	462	360	338	349	427	469	767	3548	685
ACC/GGT	4735	2016	995	478	281	116	92	48	47	41	295
