# Supplementary material for: Genetic diversity and population structure of the Dermacentor nuttalli in Northern China inferred from microsatellite markers
Source: Parasit Vectors. 2026 May 7;19:265. doi: 10.1186/s13071-026-07426-w (PMC13317360; doi:10.1186/s13071-026-07426-w)
Supplement: Supplementary file 3 — Additional file 3: Table S3. Primer sequences and properties of 15 developed SSR loci for D. nuttalli. [file 13071_2026_7426_MOESM3_ESM.xlsx]

## Sheet: Sheet1
Table S3 Primer sequences and properties of 15 developed SSR loci for D. nuttalli
Locus	Primer sequences	Repeat motif	Anneal (°C)
476372	F:CACTTCCGAATGAAGCAACA R:TAAAGGGGTAAGCGGGAGAT	(TTCT)10	53
666657	F:CAGAAAGAGTTCTCGTGGGC R:CTAAGCAATCCTTCCGCTTG	(TTA)5	55
763105	F:CACGAACAGCTCTACGCCTT R:TGTTGCATTTTGCCACTGTT	(A)13	59
9853	F:TACAGCCATCAAAACCACGA R:GTGTTGAAAAGGGCGGAAC	(T)11	57
49363	F:CCCATTCCGAACAAGCTCTA R:GGCGACTGGAAGGTTATTGA	(T)15	57
1396081	F:AGCTTGGGAATAAACAGGCA R:TGGTGAGCAAAATTCATCCA	(A)12	57
125766	F:GGATAGCAGAATGTGCGGAT R:CAAATAGGTGCCCTTACCGA	(GGA)5	57
3955559	F:CGGAATAATTGCTACCGTGG R:ACACCGCAAACTCGTTCTCT	(CGT)5	57
2007637	F:ATTTGCAGGCATAAGATGGG R:AATCGGAATGCAAGAACACC	(GAT)5	60
1708630	F:GTTTACCTTGCCCCGTTTTT R:CCTCTCCAAGAGGTGTCGAG	(AAT)5	57
878212	F:CCGATGAAGCATTCCAAGTT R:TGCTCTGACTGTGAAATGGG	(CCG)6	57
539540	F:GTGAGAGAGGAGCTTCACGG R:AGGGACGCCAGTTCTTCTTT	(CTC)5	57
343878	F:GTCGTTCAATCCGCATTCTT R:ACACCGCAAACTCGTTCTCT	(GCC)6	57
1586794	F:TACGAGTCGCTTCTTCAGCA R:CTTTATGTCACCAGCCCGTT	(GTT)5	57
167118	F:GAAATTGTTTCTGGCGCTTC R:TCGATCCGATAATGGCTTTC	(AAAATG)5	57
